# Supplementary material for: A New Prognostic Risk Score: Based on the Analysis of Autophagy-Related Genes and Renal Cell Carcinoma
Source: Front Genet. 2022 Feb 14;12:820154. doi: 10.3389/fgene.2021.820154 (PMC8884161; doi:10.3389/fgene.2021.820154)
Supplement: Supplementary file 1 [file Table2.XLSX]

## Sheet: Sheet 1
immune.cell.infiltration
