# Supplementary material for: A New Prognostic Risk Score: Based on the Analysis of Autophagy-Related Genes and Renal Cell Carcinoma
Source: Front Genet. 2022 Feb 14;12:820154. doi: 10.3389/fgene.2021.820154 (PMC8884161; doi:10.3389/fgene.2021.820154)
Supplement: Supplementary file 2 [file Table3.XLSX]

## Sheet: Supplementary material 2
#node1	node2	node1_string_id	node2_string_id	neighborhood_on_chromosome	gene_fusion	phylogenetic_cooccurrence	homology	coexpression	experimentally_determined_interaction	database_annotated	automated_textmining	combined_score
ATP6AP2	ATP6V1D	9606.ENSP00000367697	9606.ENSP00000216442	0	0	0	0	0.164	0.892	0.72	0.229	0.977
ATP6AP2	ATP6V1B1	9606.ENSP00000367697	9606.ENSP00000234396	0	0	0	0	0.516	0.692	0.54	0.639	0.971
ATP6AP2	ATP6V1E1	9606.ENSP00000367697	9606.ENSP00000253413	0	0	0	0	0.248	0.821	0.72	0.298	0.97
ATP6AP2	TCIRG1	9606.ENSP00000367697	9606.ENSP00000265686	0	0	0	0	0.066	0.863	0.54	0.439	0.962
ATP6AP2	ATP6V1A	9606.ENSP00000367697	9606.ENSP00000273398	0	0	0	0	0.32	0.877	0.72	0.535	0.987
ATP6AP2	ATP6V1B2	9606.ENSP00000367697	9606.ENSP00000276390	0	0	0	0	0.533	0.89	0.36	0.648	0.987
ATP6AP2	ATP6V0D2	9606.ENSP00000367697	9606.ENSP00000285393	0	0	0	0	0.483	0.917	0.72	0.642	0.995
ATP6AP2	ATP6V0D1	9606.ENSP00000367697	9606.ENSP00000290949	0	0	0	0	0.483	0.904	0.72	0.828	0.997
ATP6AP2	ATP6V0C	9606.ENSP00000367697	9606.ENSP00000329757	0	0	0	0	0.118	0.878	0.36	0.694	0.976
ATP6AP2	ATP6V1H	9606.ENSP00000367697	9606.ENSP00000352522	0	0	0	0	0.752	0.788	0.72	0.621	0.993
ATP6AP2	ATP6V0B	9606.ENSP00000367697	9606.ENSP00000434729	0	0	0	0	0.237	0.742	0.36	0.548	0.935
ATP6AP2	ATP6V1C1	9606.ENSP00000367697	9606.ENSP00000379203	0	0	0	0	0.344	0.88	0.72	0.571	0.989
ATP6AP2	ATP6V1F	9606.ENSP00000367697	9606.ENSP00000417378	0	0	0	0	0.211	0.92	0.72	0.58	0.991
ATP6V0B	ATP6V1D	9606.ENSP00000434729	9606.ENSP00000216442	0.154	0	0	0	0.243	0.908	0.8	0.859	0.998
ATP6V0B	ATP6V1B1	9606.ENSP00000434729	9606.ENSP00000234396	0.093	0	0	0	0.22	0.771	0.6	0.787	0.983
ATP6V0B	ATP6V1E1	9606.ENSP00000434729	9606.ENSP00000253413	0.093	0	0	0	0.193	0.772	0.8	0.809	0.992
ATP6V0B	TCIRG1	9606.ENSP00000434729	9606.ENSP00000265686	0.073	0	0	0	0.078	0.69	0.8	0.706	0.981
ATP6V0B	ATP6V1A	9606.ENSP00000434729	9606.ENSP00000273398	0.154	0	0	0	0.183	0.937	0.8	0.848	0.998
ATP6V0B	ATP6V1B2	9606.ENSP00000434729	9606.ENSP00000276390	0.093	0	0	0	0.259	0.771	0.8	0.83	0.993
ATP6V0B	ATP6V0D2	9606.ENSP00000434729	9606.ENSP00000285393	0.093	0	0	0	0.269	0.788	0.8	0.804	0.993
ATP6V0B	ATP6V0D1	9606.ENSP00000434729	9606.ENSP00000290949	0.093	0	0	0	0.401	0.788	0.8	0.836	0.995
ATP6V0B	ATP6V0C	9606.ENSP00000434729	9606.ENSP00000329757	0	0	0	0.81	0.663	0.934	0.8	0.93	0.996
ATP6V0B	ATP6V1H	9606.ENSP00000434729	9606.ENSP00000352522	0	0	0	0	0.144	0.823	0.8	0.885	0.996
ATP6V0B	ATP6V1C1	9606.ENSP00000434729	9606.ENSP00000379203	0	0	0	0	0.224	0.771	0.8	0.833	0.993
ATP6V0B	ATP6V1F	9606.ENSP00000434729	9606.ENSP00000417378	0.154	0	0	0	0.433	0.908	0.8	0.877	0.998
ATP6V0C	ATP6V1D	9606.ENSP00000329757	9606.ENSP00000216442	0.154	0	0.214	0	0.524	0.941	0.8	0.841	0.999
ATP6V0C	ATP6V1B1	9606.ENSP00000329757	9606.ENSP00000234396	0.093	0	0	0	0.196	0.788	0.6	0.834	0.987
ATP6V0C	ATP6V1E1	9606.ENSP00000329757	9606.ENSP00000253413	0.093	0	0	0	0.145	0.941	0.8	0.812	0.997
ATP6V0C	TCIRG1	9606.ENSP00000329757	9606.ENSP00000265686	0.073	0	0	0	0.101	0.702	0.8	0.778	0.986
ATP6V0C	ATP6V1A	9606.ENSP00000329757	9606.ENSP00000273398	0.154	0	0	0	0.16	0.937	0.8	0.882	0.998
ATP6V0C	ATP6V1B2	9606.ENSP00000329757	9606.ENSP00000276390	0.093	0	0	0	0.196	0.922	0.8	0.839	0.997
ATP6V0C	ATP6V0D2	9606.ENSP00000329757	9606.ENSP00000285393	0.093	0	0	0	0.185	0.928	0.8	0.79	0.997
ATP6V0C	ATP6V0D1	9606.ENSP00000329757	9606.ENSP00000290949	0.093	0	0	0	0.301	0.884	0.8	0.846	0.997
ATP6V0C	ATP6V1C1	9606.ENSP00000329757	9606.ENSP00000379203	0	0	0	0	0.144	0.922	0.8	0.845	0.997
ATP6V0C	ATP6V1H	9606.ENSP00000329757	9606.ENSP00000352522	0	0	0	0	0.073	0.937	0.8	0.849	0.998
ATP6V0C	ATP6V1F	9606.ENSP00000329757	9606.ENSP00000417378	0.154	0	0	0	0.205	0.925	0.8	0.904	0.998
ATP6V0D1	ATP6V1D	9606.ENSP00000290949	9606.ENSP00000216442	0.219	0	0	0	0.563	0.869	0.9	0.822	0.999
ATP6V0D1	ATP6V1B1	9606.ENSP00000290949	9606.ENSP00000234396	0.167	0	0	0	0.626	0.782	0.6	0.784	0.993
ATP6V0D1	ATP6V1E1	9606.ENSP00000290949	9606.ENSP00000253413	0.167	0	0	0	0.278	0.788	0.8	0.776	0.993
ATP6V0D1	TCIRG1	9606.ENSP00000290949	9606.ENSP00000265686	0.111	0	0	0	0.184	0.846	0.8	0.713	0.992
ATP6V0D1	ATP6V1A	9606.ENSP00000290949	9606.ENSP00000273398	0.219	0	0	0	0.344	0.838	0.8	0.845	0.996
ATP6V0D1	ATP6V1B2	9606.ENSP00000290949	9606.ENSP00000276390	0.167	0	0	0	0.661	0.807	0.8	0.803	0.997
ATP6V0D1	ATP6V0D2	9606.ENSP00000290949	9606.ENSP00000285393	0	0	0	0.971	0	0.637	0.9	0.528	0.962
ATP6V0D1	ATP6V1C1	9606.ENSP00000290949	9606.ENSP00000379203	0	0	0	0	0.517	0.788	0.8	0.758	0.994
ATP6V0D1	ATP6V1F	9606.ENSP00000290949	9606.ENSP00000417378	0.219	0	0	0	0.145	0.875	0.9	0.837	0.998
ATP6V0D1	ATP6V1H	9606.ENSP00000290949	9606.ENSP00000352522	0	0	0	0	0.496	0.839	0.9	0.811	0.998
ATP6V0D2	ATP6V1D	9606.ENSP00000285393	9606.ENSP00000216442	0.219	0	0	0	0.563	0.788	0.9	0.781	0.998
ATP6V0D2	ATP6V1B1	9606.ENSP00000285393	9606.ENSP00000234396	0.167	0	0	0	0.626	0.753	0.6	0.758	0.991
ATP6V0D2	ATP6V1E1	9606.ENSP00000285393	9606.ENSP00000253413	0.167	0	0	0	0.241	0.714	0.72	0.709	0.982
ATP6V0D2	TCIRG1	9606.ENSP00000285393	9606.ENSP00000265686	0.111	0	0	0	0.184	0.858	0.8	0.765	0.994
ATP6V0D2	ATP6V1A	9606.ENSP00000285393	9606.ENSP00000273398	0.219	0	0	0	0.344	0.788	0.72	0.76	0.991
ATP6V0D2	ATP6V1B2	9606.ENSP00000285393	9606.ENSP00000276390	0.167	0	0	0	0.626	0.713	0.6	0.753	0.989
ATP6V0D2	ATP6V1C1	9606.ENSP00000285393	9606.ENSP00000379203	0	0	0	0	0.517	0.722	0.72	0.707	0.987
ATP6V0D2	ATP6V1F	9606.ENSP00000285393	9606.ENSP00000417378	0.219	0	0	0	0.09	0.788	0.9	0.79	0.996
ATP6V0D2	ATP6V1H	9606.ENSP00000285393	9606.ENSP00000352522	0	0	0	0	0.496	0.788	0.9	0.787	0.997
ATP6V1A	ATP6V1D	9606.ENSP00000273398	9606.ENSP00000216442	0.295	0	0.439	0	0.3	0.995	0.8	0.906	0.999
ATP6V1A	ATP6V1B1	9606.ENSP00000273398	9606.ENSP00000234396	0.219	0	0.448	0.582	0.649	0.946	0.6	0.881	0.996
ATP6V1A	ATP6V1E1	9606.ENSP00000273398	9606.ENSP00000253413	0.219	0	0	0	0.346	0.993	0.8	0.86	0.999
ATP6V1A	TCIRG1	9606.ENSP00000273398	9606.ENSP00000265686	0.167	0	0	0	0.234	0.701	0.6	0.774	0.979
ATP6V1A	ATP6V1F	9606.ENSP00000273398	9606.ENSP00000417378	0.295	0	0	0	0.108	0.943	0.8	0.845	0.998
ATP6V1A	ATP6V1B2	9606.ENSP00000273398	9606.ENSP00000276390	0.219	0	0.448	0.584	0.844	0.985	0.8	0.905	0.999
ATP6V1A	ATP6V1C1	9606.ENSP00000273398	9606.ENSP00000379203	0	0	0	0	0.538	0.943	0.8	0.886	0.999
ATP6V1A	ATP6V1H	9606.ENSP00000273398	9606.ENSP00000352522	0	0	0	0	0.818	0.978	0.8	0.903	0.999
ATP6V1B1	ATP6V1D	9606.ENSP00000234396	9606.ENSP00000216442	0.219	0	0.441	0	0.351	0.972	0.6	0.842	0.999
ATP6V1B1	ATP6V1B2	9606.ENSP00000234396	9606.ENSP00000276390	0	0	0.449	0.982	0	0.88	0.8	0.829	0.975
ATP6V1B1	ATP6V1H	9606.ENSP00000234396	9606.ENSP00000352522	0	0	0	0	0.521	0.807	0.6	0.822	0.992
ATP6V1B1	TCIRG1	9606.ENSP00000234396	9606.ENSP00000265686	0.111	0	0	0	0.237	0.823	0.6	0.928	0.995
ATP6V1B1	ATP6V1F	9606.ENSP00000234396	9606.ENSP00000417378	0.219	0	0	0	0.128	0.94	0.6	0.831	0.996
ATP6V1B1	ATP6V1C1	9606.ENSP00000234396	9606.ENSP00000379203	0	0	0	0	0.344	0.919	0.6	0.88	0.997
ATP6V1B1	ATP6V1E1	9606.ENSP00000234396	9606.ENSP00000253413	0.167	0	0	0	0.365	0.97	0.6	0.811	0.998
ATP6V1B2	ATP6V1D	9606.ENSP00000276390	9606.ENSP00000216442	0.219	0	0.441	0	0.48	0.985	0.8	0.846	0.999
ATP6V1B2	ATP6V1E1	9606.ENSP00000276390	9606.ENSP00000253413	0.167	0	0	0	0.492	0.984	0.8	0.901	0.999
ATP6V1B2	TCIRG1	9606.ENSP00000276390	9606.ENSP00000265686	0.111	0	0	0	0.237	0.559	0.6	0.768	0.967
ATP6V1B2	UBE2C	9606.ENSP00000276390	9606.ENSP00000348838	0	0	0	0	0	0.46	0	0	0.459
ATP6V1B2	ATP6V1H	9606.ENSP00000276390	9606.ENSP00000352522	0	0	0	0	0.588	0.927	0.8	0.834	0.998
ATP6V1B2	ATP6V1C1	9606.ENSP00000276390	9606.ENSP00000379203	0	0	0	0	0.348	0.941	0.8	0.842	0.998
ATP6V1B2	ATP6V1F	9606.ENSP00000276390	9606.ENSP00000417378	0.219	0	0	0	0.128	0.981	0.8	0.832	0.999
ATP6V1C1	ATP6V1D	9606.ENSP00000379203	9606.ENSP00000216442	0	0	0	0	0.649	0.941	0.8	0.845	0.999
ATP6V1C1	ATP6V1E1	9606.ENSP00000379203	9606.ENSP00000253413	0	0	0	0	0.473	0.955	0.8	0.799	0.998
ATP6V1C1	TCIRG1	9606.ENSP00000379203	9606.ENSP00000265686	0	0	0	0	0.15	0.568	0.6	0.745	0.957
ATP6V1C1	ATP6V1H	9606.ENSP00000379203	9606.ENSP00000352522	0	0	0	0	0.675	0.788	0.8	0.849	0.997
ATP6V1C1	ATP6V1F	9606.ENSP00000379203	9606.ENSP00000417378	0	0	0	0	0.351	0.941	0.8	0.807	0.998
ATP6V1D	NDC80	9606.ENSP00000216442	9606.ENSP00000261597	0	0	0	0	0	0.486	0	0	0.485
ATP6V1D	TCIRG1	9606.ENSP00000216442	9606.ENSP00000265686	0.167	0	0	0	0.065	0.865	0.6	0.573	0.978
ATP6V1D	ATP6V1E1	9606.ENSP00000216442	9606.ENSP00000253413	0.219	0	0	0	0.59	0.996	0.8	0.838	0.999
ATP6V1D	ATP6V1H	9606.ENSP00000216442	9606.ENSP00000352522	0	0	0	0	0.454	0.983	0.9	0.878	0.999
ATP6V1D	ATP6V1F	9606.ENSP00000216442	9606.ENSP00000417378	0.295	0	0	0	0.399	0.985	0.9	0.933	0.999
ATP6V1E1	TCIRG1	9606.ENSP00000253413	9606.ENSP00000265686	0.111	0	0	0	0.066	0.826	0.6	0.673	0.977
ATP6V1E1	ATP6V1H	9606.ENSP00000253413	9606.ENSP00000352522	0	0	0	0	0.678	0.979	0.8	0.838	0.999
ATP6V1E1	ATP6V1F	9606.ENSP00000253413	9606.ENSP00000417378	0.219	0	0	0	0.245	0.98	0.8	0.846	0.999
ATP6V1F	TCIRG1	9606.ENSP00000417378	9606.ENSP00000265686	0.167	0	0	0	0	0.698	0.6	0.671	0.962
ATP6V1F	UBE2C	9606.ENSP00000417378	9606.ENSP00000348838	0	0	0	0	0.062	0.652	0	0	0.659
ATP6V1F	ATP6V1H	9606.ENSP00000417378	9606.ENSP00000352522	0	0	0	0	0.37	0.982	0.9	0.862	0.999
ATP6V1H	TCIRG1	9606.ENSP00000352522	9606.ENSP00000265686	0	0	0	0	0.236	0.699	0.8	0.747	0.986
AURKA	CCND1	9606.ENSP00000216911	9606.ENSP00000227507	0	0	0	0	0.09	0.09	0	0.571	0.613
AURKA	SGOL1	9606.ENSP00000216911	9606.ENSP00000263753	0	0	0	0	0.868	0	0	0.369	0.913
AURKA	PBK	9606.ENSP00000216911	9606.ENSP00000428489	0	0	0	0	0.873	0.075	0	0.419	0.926
AURKA	MYC	9606.ENSP00000216911	9606.ENSP00000479618	0	0	0	0	0.114	0.13	0	0.917	0.931
AURKA	TTK	9606.ENSP00000216911	9606.ENSP00000358813	0	0	0	0.626	0.913	0.108	0	0.739	0.941
AURKA	RACGAP1	9606.ENSP00000216911	9606.ENSP00000404190	0	0	0	0	0.878	0	0	0.6	0.949
AURKA	KIF2C	9606.ENSP00000216911	9606.ENSP00000361298	0	0	0	0	0.865	0.349	0	0.636	0.965
AURKA	BUB1B	9606.ENSP00000216911	9606.ENSP00000287598	0	0	0	0	0.848	0.101	0	0.764	0.965
AURKA	KIF4A	9606.ENSP00000216911	9606.ENSP00000363524	0	0	0	0	0.919	0.146	0	0.603	0.97
AURKA	NUSAP1	9606.ENSP00000216911	9606.ENSP00000453403	0	0	0	0	0.947	0	0	0.454	0.97
AURKA	TOP2A	9606.ENSP00000216911	9606.ENSP00000411532	0	0	0	0	0.918	0.093	0	0.696	0.975
AURKA	KIF20A	9606.ENSP00000216911	9606.ENSP00000378356	0	0	0	0	0.942	0.146	0	0.564	0.976
AURKA	KIF23	9606.ENSP00000216911	9606.ENSP00000260363	0	0	0	0	0.915	0.146	0	0.738	0.979
AURKA	CDK1	9606.ENSP00000216911	9606.ENSP00000378699	0	0	0.424	0.755	0.965	0.326	0	0.857	0.982
AURKA	MAD2L1	9606.ENSP00000216911	9606.ENSP00000296509	0	0	0	0	0.922	0.145	0	0.764	0.983
AURKA	NDC80	9606.ENSP00000216911	9606.ENSP00000261597	0	0	0	0	0.909	0.499	0	0.677	0.984
AURKA	CDCA8	9606.ENSP00000216911	9606.ENSP00000362146	0	0	0	0	0.933	0	0.54	0.61	0.987
AURKA	CCNA2	9606.ENSP00000216911	9606.ENSP00000274026	0	0	0	0	0.964	0.104	0	0.625	0.987
AURKA	CCNB1	9606.ENSP00000216911	9606.ENSP00000256442	0	0	0	0	0.926	0.165	0	0.821	0.988
AURKA	BRCA1	9606.ENSP00000216911	9606.ENSP00000418960	0	0	0	0	0.328	0.462	0.9	0.736	0.989
AURKA	UBE2C	9606.ENSP00000216911	9606.ENSP00000348838	0	0	0	0	0.95	0.282	0.3	0.66	0.99
AURKA	BUB1	9606.ENSP00000216911	9606.ENSP00000302530	0	0	0	0	0.963	0.101	0	0.817	0.993
AURKA	CENPA	9606.ENSP00000216911	9606.ENSP00000336868	0	0	0	0	0.828	0.173	0.9	0.602	0.993
AURKA	AURKB	9606.ENSP00000216911	9606.ENSP00000313950	0	0	0.445	0.959	0.925	0.308	0.9	0.912	0.994
AURKA	KIF11	9606.ENSP00000216911	9606.ENSP00000260731	0	0	0	0	0.946	0.417	0	0.869	0.995
AURKA	CCNB2	9606.ENSP00000216911	9606.ENSP00000288207	0	0	0	0	0.972	0.364	0	0.743	0.995
AURKA	BIRC5	9606.ENSP00000216911	9606.ENSP00000301633	0	0	0	0	0.87	0.518	0.9	0.791	0.998
AURKA	CDC20	9606.ENSP00000216911	9606.ENSP00000361540	0	0	0	0	0.974	0.532	0.9	0.878	0.999
AURKA	TPX2	9606.ENSP00000216911	9606.ENSP00000300403	0	0	0	0	0.952	0.978	0.9	0.99	0.999
AURKA	INCENP	9606.ENSP00000216911	9606.ENSP00000378295	0	0	0	0	0.697	0.928	0.54	0.941	0.999
AURKA	TP53	9606.ENSP00000216911	9606.ENSP00000269305	0	0	0	0	0.096	0.875	0.9	0.935	0.999
AURKB	CCND1	9606.ENSP00000313950	9606.ENSP00000227507	0	0	0	0	0.076	0.09	0	0.476	0.521
AURKB	CCNB1	9606.ENSP00000313950	9606.ENSP00000256442	0	0	0	0	0.941	0.165	0	0.821	0.99
AURKB	KIF23	9606.ENSP00000313950	9606.ENSP00000260363	0	0	0	0	0.882	0.349	0.9	0.845	0.998
AURKB	KIF11	9606.ENSP00000313950	9606.ENSP00000260731	0	0	0	0	0.959	0.29	0	0.804	0.993
AURKB	NDC80	9606.ENSP00000313950	9606.ENSP00000261597	0	0	0	0	0.957	0.499	0.9	0.874	0.999
AURKB	SGOL1	9606.ENSP00000313950	9606.ENSP00000263753	0	0	0	0	0.85	0.27	0.9	0.81	0.997
AURKB	TP53	9606.ENSP00000313950	9606.ENSP00000269305	0	0	0	0	0.098	0.487	0.6	0.703	0.937
AURKB	CCNA2	9606.ENSP00000313950	9606.ENSP00000274026	0	0	0	0	0.967	0.104	0	0.672	0.989
AURKB	BUB1B	9606.ENSP00000313950	9606.ENSP00000287598	0	0	0	0	0.918	0.315	0	0.924	0.995
AURKB	CCNB2	9606.ENSP00000313950	9606.ENSP00000288207	0	0	0	0	0.962	0.165	0	0.735	0.991
AURKB	MAD2L1	9606.ENSP00000313950	9606.ENSP00000296509	0	0	0	0	0.95	0.145	0	0.74	0.988
AURKB	TPX2	9606.ENSP00000313950	9606.ENSP00000300403	0	0	0	0	0.898	0.428	0	0.765	0.985
AURKB	BIRC5	9606.ENSP00000313950	9606.ENSP00000301633	0	0	0	0	0.874	0.933	0.9	0.814	0.999
AURKB	BUB1	9606.ENSP00000313950	9606.ENSP00000302530	0	0	0	0	0.922	0.101	0.9	0.897	0.999
AURKB	MYC	9606.ENSP00000313950	9606.ENSP00000479618	0	0	0	0	0.13	0.115	0	0.558	0.63
AURKB	BRCA1	9606.ENSP00000313950	9606.ENSP00000418960	0	0	0	0	0.341	0	0	0.48	0.643
AURKB	PBK	9606.ENSP00000313950	9606.ENSP00000428489	0	0	0	0	0.857	0.075	0	0.375	0.91
AURKB	NUSAP1	9606.ENSP00000313950	9606.ENSP00000453403	0	0	0	0	0.93	0	0	0.459	0.96
AURKB	TTK	9606.ENSP00000313950	9606.ENSP00000358813	0	0	0	0.645	0.934	0.334	0	0.765	0.966
AURKB	KIF4A	9606.ENSP00000313950	9606.ENSP00000363524	0	0	0	0	0.89	0.146	0	0.71	0.97
AURKB	UBE2C	9606.ENSP00000313950	9606.ENSP00000348838	0	0	0	0	0.933	0.058	0.3	0.584	0.979
AURKB	CDK1	9606.ENSP00000313950	9606.ENSP00000378699	0	0	0.422	0.726	0.959	0.326	0	0.882	0.98
AURKB	TOP2A	9606.ENSP00000313950	9606.ENSP00000411532	0	0	0	0	0.947	0.309	0	0.641	0.985
AURKB	RACGAP1	9606.ENSP00000313950	9606.ENSP00000404190	0	0	0	0	0.773	0.679	0.9	0.791	0.998
AURKB	CDC20	9606.ENSP00000313950	9606.ENSP00000361540	0	0	0	0	0.972	0.335	0.6	0.862	0.998
AURKB	INCENP	9606.ENSP00000313950	9606.ENSP00000378295	0	0	0	0	0.589	0.996	0.9	0.991	0.999
AURKB	CENPA	9606.ENSP00000313950	9606.ENSP00000336868	0	0	0	0	0.808	0.719	0.9	0.871	0.999
AURKB	CDCA8	9606.ENSP00000313950	9606.ENSP00000362146	0	0	0	0	0.968	0.897	0.9	0.99	0.999
AURKB	KIF20A	9606.ENSP00000313950	9606.ENSP00000378356	0	0	0	0	0.932	0.711	0.9	0.955	0.999
AURKB	KIF2C	9606.ENSP00000313950	9606.ENSP00000361298	0	0	0	0	0.911	0.146	0.9	0.922	0.999
BIRC5	CCND1	9606.ENSP00000301633	9606.ENSP00000227507	0	0	0	0	0.085	0	0.9	0.591	0.959
BIRC5	CCNB1	9606.ENSP00000301633	9606.ENSP00000256442	0	0	0	0	0.887	0.153	0	0.683	0.967
BIRC5	KIF23	9606.ENSP00000301633	9606.ENSP00000260363	0	0	0	0	0.726	0.282	0.9	0.451	0.987
BIRC5	KIF11	9606.ENSP00000301633	9606.ENSP00000260731	0	0	0	0	0.951	0.078	0	0.533	0.977
BIRC5	NDC80	9606.ENSP00000301633	9606.ENSP00000261597	0	0	0	0	0.934	0	0	0.474	0.964
BIRC5	SGOL1	9606.ENSP00000301633	9606.ENSP00000263753	0	0	0	0	0.756	0.059	0.9	0.365	0.983
BIRC5	TP53	9606.ENSP00000301633	9606.ENSP00000269305	0	0	0	0	0.093	0	0.9	0.595	0.96
BIRC5	CCNA2	9606.ENSP00000301633	9606.ENSP00000274026	0	0	0	0	0.921	0.144	0	0.559	0.967
BIRC5	BUB1B	9606.ENSP00000301633	9606.ENSP00000287598	0	0	0	0	0.916	0.124	0	0.603	0.968
BIRC5	CCNB2	9606.ENSP00000301633	9606.ENSP00000288207	0	0	0	0	0.88	0.153	0	0.638	0.96
BIRC5	MAD2L1	9606.ENSP00000301633	9606.ENSP00000296509	0	0	0	0	0.956	0	0	0.621	0.982
BIRC5	TPX2	9606.ENSP00000301633	9606.ENSP00000300403	0	0	0	0	0.931	0	0	0.501	0.964
BIRC5	BRCA1	9606.ENSP00000301633	9606.ENSP00000418960	0	0	0	0	0.348	0	0	0.4	0.592
BIRC5	MYC	9606.ENSP00000301633	9606.ENSP00000479618	0	0	0	0	0.102	0.063	0.9	0.556	0.957
BIRC5	NUSAP1	9606.ENSP00000301633	9606.ENSP00000453403	0	0	0	0	0.908	0	0	0.566	0.958
BIRC5	TTK	9606.ENSP00000301633	9606.ENSP00000358813	0	0	0	0	0.918	0	0	0.515	0.959
BIRC5	TOP2A	9606.ENSP00000301633	9606.ENSP00000411532	0	0	0	0	0.884	0	0	0.662	0.959
BIRC5	KIF4A	9606.ENSP00000301633	9606.ENSP00000363524	0	0	0	0	0.911	0.057	0	0.581	0.962
BIRC5	PBK	9606.ENSP00000301633	9606.ENSP00000428489	0	0	0	0	0.959	0.116	0	0.455	0.978
BIRC5	UBE2C	9606.ENSP00000301633	9606.ENSP00000348838	0	0	0	0	0.956	0.112	0	0.638	0.984
BIRC5	RACGAP1	9606.ENSP00000301633	9606.ENSP00000404190	0	0	0	0	0.781	0	0.9	0.44	0.986
BIRC5	CDC20	9606.ENSP00000301633	9606.ENSP00000361540	0	0	0	0	0.963	0.058	0	0.667	0.987
BIRC5	CENPA	9606.ENSP00000301633	9606.ENSP00000336868	0	0	0	0	0.782	0.17	0.9	0.511	0.989
BIRC5	CDK1	9606.ENSP00000301633	9606.ENSP00000378699	0	0	0	0	0.963	0.462	0	0.6	0.991
BIRC5	KIF20A	9606.ENSP00000301633	9606.ENSP00000378356	0	0	0	0	0.88	0.057	0.9	0.449	0.992
BIRC5	KIF2C	9606.ENSP00000301633	9606.ENSP00000361298	0	0	0	0	0.874	0.057	0.9	0.536	0.993
BIRC5	BUB1	9606.ENSP00000301633	9606.ENSP00000302530	0	0	0	0	0.901	0.124	0.9	0.661	0.996
BIRC5	CDCA8	9606.ENSP00000301633	9606.ENSP00000362146	0	0	0	0	0.948	0.908	0.9	0.854	0.999
BIRC5	INCENP	9606.ENSP00000301633	9606.ENSP00000378295	0	0	0	0	0.516	0.894	0.9	0.859	0.999
BRCA1	CCND1	9606.ENSP00000418960	9606.ENSP00000227507	0	0	0	0	0.062	0.486	0	0.972	0.985
BRCA1	CCNB1	9606.ENSP00000418960	9606.ENSP00000256442	0	0	0	0	0.408	0.678	0	0.568	0.91
BRCA1	KIF23	9606.ENSP00000418960	9606.ENSP00000260363	0	0	0	0	0.381	0.459	0	0.196	0.707
BRCA1	KIF11	9606.ENSP00000418960	9606.ENSP00000260731	0	0	0	0	0.541	0	0	0.266	0.649
BRCA1	NDC80	9606.ENSP00000418960	9606.ENSP00000261597	0	0	0	0	0.463	0	0	0.158	0.528
BRCA1	EPCAM	9606.ENSP00000418960	9606.ENSP00000263735	0	0	0	0	0.062	0	0	0.528	0.538
BRCA1	TP53	9606.ENSP00000418960	9606.ENSP00000269305	0	0	0	0	0.076	0.9	0.9	0.989	0.999
BRCA1	CCNA2	9606.ENSP00000418960	9606.ENSP00000274026	0	0	0	0	0.362	0.486	0	0.56	0.843
BRCA1	BUB1B	9606.ENSP00000418960	9606.ENSP00000287598	0	0	0	0	0.496	0	0.72	0.469	0.918
BRCA1	CCNB2	9606.ENSP00000418960	9606.ENSP00000288207	0	0	0	0	0.314	0	0	0.346	0.532
BRCA1	MAD2L1	9606.ENSP00000418960	9606.ENSP00000296509	0	0	0	0	0.383	0	0	0.329	0.568
BRCA1	TPX2	9606.ENSP00000418960	9606.ENSP00000300403	0	0	0	0	0.411	0.682	0	0.514	0.901
BRCA1	BUB1	9606.ENSP00000418960	9606.ENSP00000302530	0	0	0	0	0.555	0	0	0.451	0.745
BRCA1	CENPA	9606.ENSP00000418960	9606.ENSP00000336868	0	0	0	0	0.229	0	0	0.335	0.465
BRCA1	UBE2C	9606.ENSP00000418960	9606.ENSP00000348838	0	0	0	0	0.287	0.06	0.9	0.322	0.948
BRCA1	IFI16	9606.ENSP00000418960	9606.ENSP00000357113	0	0	0	0	0	0.675	0	0.941	0.98
BRCA1	TTK	9606.ENSP00000418960	9606.ENSP00000358813	0	0	0	0	0.427	0	0	0.266	0.562
BRCA1	MB21D1	9606.ENSP00000418960	9606.ENSP00000359339	0	0	0	0	0.062	0.27	0	0.26	0.449
BRCA1	KIF2C	9606.ENSP00000418960	9606.ENSP00000361298	0	0	0	0	0.335	0.459	0	0.254	0.708
BRCA1	CDC20	9606.ENSP00000418960	9606.ENSP00000361540	0	0	0	0	0.25	0.077	0	0.456	0.59
BRCA1	CDCA8	9606.ENSP00000418960	9606.ENSP00000362146	0	0	0	0	0.341	0	0	0.145	0.412
BRCA1	KIF4A	9606.ENSP00000418960	9606.ENSP00000363524	0	0	0	0	0.368	0.459	0	0.212	0.707
BRCA1	KIF20A	9606.ENSP00000418960	9606.ENSP00000378356	0	0	0	0	0.323	0.128	0	0.188	0.479
BRCA1	CDK1	9606.ENSP00000418960	9606.ENSP00000378699	0	0	0	0	0.445	0.487	0	0.697	0.906
BRCA1	RACGAP1	9606.ENSP00000418960	9606.ENSP00000404190	0	0	0	0	0.356	0.27	0	0.407	0.697
BRCA1	TOP2A	9606.ENSP00000418960	9606.ENSP00000411532	0	0	0	0	0.676	0.383	0	0.567	0.906
BRCA1	PBK	9606.ENSP00000418960	9606.ENSP00000428489	0	0	0	0	0.436	0	0	0.108	0.475
BRCA1	NUSAP1	9606.ENSP00000418960	9606.ENSP00000453403	0	0	0	0	0.408	0	0	0.234	0.527
BRCA1	MYC	9606.ENSP00000418960	9606.ENSP00000479618	0	0	0	0	0.062	0.873	0	0.986	0.998
BUB1	CCND1	9606.ENSP00000302530	9606.ENSP00000227507	0	0	0	0	0.089	0	0	0.406	0.436
BUB1	CCNB1	9606.ENSP00000302530	9606.ENSP00000256442	0	0	0	0	0.906	0.101	0.9	0.814	0.998
BUB1	KIF23	9606.ENSP00000302530	9606.ENSP00000260363	0	0	0	0	0.972	0.183	0	0.551	0.989
BUB1	KIF11	9606.ENSP00000302530	9606.ENSP00000260731	0	0	0	0	0.989	0.369	0	0.724	0.997
BUB1	NDC80	9606.ENSP00000302530	9606.ENSP00000261597	0	0	0	0	0.968	0.895	0.72	0.851	0.999
BUB1	SGOL1	9606.ENSP00000302530	9606.ENSP00000263753	0	0	0	0	0.855	0.057	0	0.869	0.98
BUB1	TP53	9606.ENSP00000302530	9606.ENSP00000269305	0	0	0	0	0.101	0.27	0	0.646	0.748
BUB1	CCNA2	9606.ENSP00000302530	9606.ENSP00000274026	0	0	0	0	0.97	0.077	0	0.691	0.99
BUB1	BUB1B	9606.ENSP00000302530	9606.ENSP00000287598	0	0	0	0.582	0.918	0.904	0.72	0.988	0.998
BUB1	CCNB2	9606.ENSP00000302530	9606.ENSP00000288207	0	0	0	0	0.975	0.101	0	0.814	0.995
BUB1	MAD2L1	9606.ENSP00000302530	9606.ENSP00000296509	0	0	0	0	0.919	0.836	0.8	0.927	0.999
BUB1	TPX2	9606.ENSP00000302530	9606.ENSP00000300403	0	0	0	0	0.974	0	0	0.57	0.988
BUB1	MYC	9606.ENSP00000302530	9606.ENSP00000479618	0	0	0	0	0.152	0.108	0	0.413	0.517
BUB1	NUSAP1	9606.ENSP00000302530	9606.ENSP00000453403	0	0	0	0	0.93	0	0	0.555	0.967
BUB1	PBK	9606.ENSP00000302530	9606.ENSP00000428489	0	0	0	0	0.944	0.063	0	0.467	0.97
BUB1	RACGAP1	9606.ENSP00000302530	9606.ENSP00000404190	0	0	0	0	0.956	0	0	0.358	0.971
BUB1	CENPA	9606.ENSP00000302530	9606.ENSP00000336868	0	0	0	0	0.895	0.164	0	0.714	0.973
BUB1	UBE2C	9606.ENSP00000302530	9606.ENSP00000348838	0	0	0	0	0.937	0	0	0.603	0.974
BUB1	KIF2C	9606.ENSP00000302530	9606.ENSP00000361298	0	0	0	0	0.944	0.183	0	0.786	0.989
BUB1	KIF4A	9606.ENSP00000302530	9606.ENSP00000363524	0	0	0	0	0.959	0.183	0	0.721	0.99
BUB1	TOP2A	9606.ENSP00000302530	9606.ENSP00000411532	0	0	0	0	0.975	0.056	0	0.673	0.991
BUB1	KIF20A	9606.ENSP00000302530	9606.ENSP00000378356	0	0	0	0	0.975	0.378	0	0.547	0.992
BUB1	INCENP	9606.ENSP00000302530	9606.ENSP00000378295	0	0	0	0	0.712	0.257	0.9	0.809	0.995
BUB1	CDCA8	9606.ENSP00000302530	9606.ENSP00000362146	0	0	0	0	0.935	0	0.9	0.797	0.998
BUB1	CDC20	9606.ENSP00000302530	9606.ENSP00000361540	0	0	0	0	0.967	0.964	0	0.984	0.999
BUB1	TTK	9606.ENSP00000302530	9606.ENSP00000358813	0	0	0	0	0.974	0.65	0	0.896	0.999
BUB1	CDK1	9606.ENSP00000302530	9606.ENSP00000378699	0	0	0	0	0.99	0.4	0.9	0.918	0.999
BUB1B	CCNB1	9606.ENSP00000287598	9606.ENSP00000256442	0	0	0	0	0.937	0.101	0.9	0.809	0.998
BUB1B	KIF23	9606.ENSP00000287598	9606.ENSP00000260363	0	0	0	0	0.892	0.183	0	0.441	0.946
BUB1B	KIF11	9606.ENSP00000287598	9606.ENSP00000260731	0	0	0	0	0.964	0.369	0	0.769	0.994
BUB1B	NDC80	9606.ENSP00000287598	9606.ENSP00000261597	0	0	0	0	0.923	0.27	0.72	0.859	0.997
BUB1B	SGOL1	9606.ENSP00000287598	9606.ENSP00000263753	0	0	0	0	0.859	0.282	0	0.737	0.971
BUB1B	TP53	9606.ENSP00000287598	9606.ENSP00000269305	0	0	0	0	0.097	0	0	0.744	0.759
BUB1B	CCNA2	9606.ENSP00000287598	9606.ENSP00000274026	0	0	0	0	0.931	0.297	0.6	0.674	0.992
BUB1B	MYC	9606.ENSP00000287598	9606.ENSP00000479618	0	0	0	0	0.115	0	0	0.395	0.442
BUB1B	INCENP	9606.ENSP00000287598	9606.ENSP00000378295	0	0	0	0	0.568	0.402	0	0.755	0.931
BUB1B	TPX2	9606.ENSP00000287598	9606.ENSP00000300403	0	0	0	0	0.904	0	0	0.557	0.955
BUB1B	RACGAP1	9606.ENSP00000287598	9606.ENSP00000404190	0	0	0	0	0.922	0	0	0.459	0.956
BUB1B	CENPA	9606.ENSP00000287598	9606.ENSP00000336868	0	0	0	0	0.788	0.164	0	0.781	0.957
BUB1B	NUSAP1	9606.ENSP00000287598	9606.ENSP00000453403	0	0	0	0	0.922	0	0	0.609	0.968
BUB1B	PBK	9606.ENSP00000287598	9606.ENSP00000428489	0	0	0	0	0.946	0.063	0	0.509	0.973
BUB1B	KIF20A	9606.ENSP00000287598	9606.ENSP00000378356	0	0	0	0	0.931	0.183	0	0.585	0.974
BUB1B	CDCA8	9606.ENSP00000287598	9606.ENSP00000362146	0	0	0	0	0.926	0	0	0.664	0.974
BUB1B	KIF4A	9606.ENSP00000287598	9606.ENSP00000363524	0	0	0	0	0.94	0.183	0	0.546	0.975
BUB1B	KIF2C	9606.ENSP00000287598	9606.ENSP00000361298	0	0	0	0	0.923	0.183	0	0.689	0.978
BUB1B	CCNB2	9606.ENSP00000287598	9606.ENSP00000288207	0	0	0	0	0.927	0.101	0	0.77	0.983
BUB1B	TOP2A	9606.ENSP00000287598	9606.ENSP00000411532	0	0	0	0	0.962	0.056	0	0.643	0.986
BUB1B	UBE2C	9606.ENSP00000287598	9606.ENSP00000348838	0	0	0	0	0.903	0.27	0.72	0.715	0.993
BUB1B	TTK	9606.ENSP00000287598	9606.ENSP00000358813	0	0	0	0	0.91	0.65	0	0.868	0.995
BUB1B	MAD2L1	9606.ENSP00000287598	9606.ENSP00000296509	0	0	0	0	0.848	0.996	0.8	0.961	0.999
BUB1B	CDC20	9606.ENSP00000287598	9606.ENSP00000361540	0	0	0	0	0.953	0.999	0.8	0.993	0.999
BUB1B	CDK1	9606.ENSP00000287598	9606.ENSP00000378699	0	0	0	0	0.936	0.213	0.9	0.886	0.999
CASP1	TP53	9606.ENSP00000433138	9606.ENSP00000269305	0	0	0	0	0.062	0.385	0.9	0.568	0.971
CASP1	TBK1	9606.ENSP00000433138	9606.ENSP00000329967	0	0	0	0	0.049	0.103	0	0.54	0.573
CASP1	TMEM173	9606.ENSP00000433138	9606.ENSP00000331288	0	0	0	0	0.161	0	0	0.413	0.487
CASP1	IFI16	9606.ENSP00000433138	9606.ENSP00000357113	0	0	0	0	0.3	0.27	0	0.94	0.967
CASP1	MB21D1	9606.ENSP00000433138	9606.ENSP00000359339	0	0	0	0	0.062	0	0	0.616	0.625
CASP1	IRF3	9606.ENSP00000433138	9606.ENSP00000471896	0	0	0	0	0	0	0	0.63	0.63
CCNA2	CCND1	9606.ENSP00000274026	9606.ENSP00000227507	0	0	0	0.694	0.085	0.098	0.72	0.883	0.816
CCNA2	CCNB1	9606.ENSP00000274026	9606.ENSP00000256442	0	0	0	0.738	0.969	0.54	0.72	0.915	0.996
CCNA2	KIF23	9606.ENSP00000274026	9606.ENSP00000260363	0	0	0	0	0.936	0.139	0	0.475	0.969
CCNA2	KIF11	9606.ENSP00000274026	9606.ENSP00000260731	0	0	0	0	0.976	0.139	0	0.526	0.989
CCNA2	NDC80	9606.ENSP00000274026	9606.ENSP00000261597	0	0	0	0	0.967	0	0	0.357	0.978
CCNA2	SGOL1	9606.ENSP00000274026	9606.ENSP00000263753	0	0	0	0	0.868	0.056	0	0.31	0.907
CCNA2	TP53	9606.ENSP00000274026	9606.ENSP00000269305	0	0	0	0	0.092	0.283	0.9	0.944	0.995
CCNA2	MYC	9606.ENSP00000274026	9606.ENSP00000479618	0	0	0	0	0.098	0	0	0.705	0.723
CCNA2	INCENP	9606.ENSP00000274026	9606.ENSP00000378295	0	0	0	0	0.598	0.077	0	0.336	0.732
CCNA2	CENPA	9606.ENSP00000274026	9606.ENSP00000336868	0	0	0	0	0.833	0.071	0	0.463	0.909
CCNA2	RACGAP1	9606.ENSP00000274026	9606.ENSP00000404190	0	0	0	0	0.879	0.066	0	0.335	0.918
CCNA2	KIF4A	9606.ENSP00000274026	9606.ENSP00000363524	0	0	0	0	0.921	0.139	0	0.382	0.954
CCNA2	TPX2	9606.ENSP00000274026	9606.ENSP00000300403	0	0	0	0	0.927	0	0	0.426	0.956
CCNA2	KIF2C	9606.ENSP00000274026	9606.ENSP00000361298	0	0	0	0	0.932	0.139	0	0.468	0.966
CCNA2	PBK	9606.ENSP00000274026	9606.ENSP00000428489	0	0	0	0	0.949	0.103	0	0.361	0.968
CCNA2	KIF20A	9606.ENSP00000274026	9606.ENSP00000378356	0	0	0	0	0.938	0.139	0	0.468	0.969
CCNA2	CDCA8	9606.ENSP00000274026	9606.ENSP00000362146	0	0	0	0	0.973	0	0	0.477	0.985
CCNA2	TOP2A	9606.ENSP00000274026	9606.ENSP00000411532	0	0	0	0	0.967	0.056	0	0.575	0.985
CCNA2	TTK	9606.ENSP00000274026	9606.ENSP00000358813	0	0	0	0	0.979	0.067	0	0.485	0.989
CCNA2	CCNB2	9606.ENSP00000274026	9606.ENSP00000288207	0	0	0	0.743	0.968	0.181	0.54	0.837	0.989
CCNA2	NUSAP1	9606.ENSP00000274026	9606.ENSP00000453403	0	0	0	0	0.981	0	0	0.455	0.989
CCNA2	UBE2C	9606.ENSP00000274026	9606.ENSP00000348838	0	0	0	0	0.955	0.346	0.6	0.652	0.995
CCNA2	MAD2L1	9606.ENSP00000274026	9606.ENSP00000296509	0	0	0	0	0.983	0.108	0.6	0.641	0.997
CCNA2	CDK1	9606.ENSP00000274026	9606.ENSP00000378699	0	0.007	0	0	0.985	0.929	0.9	0.992	0.999
CCNA2	CDC20	9606.ENSP00000274026	9606.ENSP00000361540	0	0	0	0	0.984	0.979	0.6	0.926	0.999
CCNB1	CCND1	9606.ENSP00000256442	9606.ENSP00000227507	0	0	0	0.65	0.097	0.078	0.9	0.876	0.937
CCNB1	INCENP	9606.ENSP00000256442	9606.ENSP00000378295	0	0	0	0	0.514	0.077	0	0.415	0.715
CCNB1	MYC	9606.ENSP00000256442	9606.ENSP00000479618	0	0	0	0	0.096	0.27	0	0.708	0.79
CCNB1	SGOL1	9606.ENSP00000256442	9606.ENSP00000263753	0	0	0	0	0.717	0.057	0	0.393	0.823
CCNB1	TP53	9606.ENSP00000256442	9606.ENSP00000269305	0	0	0	0	0.093	0.059	0	0.826	0.839
CCNB1	CENPA	9606.ENSP00000256442	9606.ENSP00000336868	0	0	0	0	0.788	0.071	0	0.567	0.907
CCNB1	NUSAP1	9606.ENSP00000256442	9606.ENSP00000453403	0	0	0	0	0.884	0	0	0.504	0.94
CCNB1	TTK	9606.ENSP00000256442	9606.ENSP00000358813	0	0	0	0	0.875	0.103	0	0.623	0.954
CCNB1	KIF4A	9606.ENSP00000256442	9606.ENSP00000363524	0	0	0	0	0.888	0.139	0	0.586	0.957
CCNB1	KIF2C	9606.ENSP00000256442	9606.ENSP00000361298	0	0	0	0	0.929	0.139	0	0.543	0.969
CCNB1	RACGAP1	9606.ENSP00000256442	9606.ENSP00000404190	0	0	0	0	0.944	0.066	0	0.47	0.969
CCNB1	TPX2	9606.ENSP00000256442	9606.ENSP00000300403	0	0	0	0	0.945	0	0	0.523	0.973
CCNB1	PBK	9606.ENSP00000256442	9606.ENSP00000428489	0	0	0	0	0.936	0.263	0	0.494	0.974
CCNB1	CDCA8	9606.ENSP00000256442	9606.ENSP00000362146	0	0	0	0	0.968	0	0	0.553	0.985
CCNB1	KIF20A	9606.ENSP00000256442	9606.ENSP00000378356	0	0	0	0	0.964	0.139	0	0.611	0.986
CCNB1	KIF23	9606.ENSP00000256442	9606.ENSP00000260363	0	0	0	0	0.952	0.139	0	0.69	0.986
CCNB1	KIF11	9606.ENSP00000256442	9606.ENSP00000260731	0	0	0	0	0.935	0.248	0	0.758	0.987
CCNB1	TOP2A	9606.ENSP00000256442	9606.ENSP00000411532	0	0	0	0	0.964	0.056	0	0.689	0.988
CCNB1	MAD2L1	9606.ENSP00000256442	9606.ENSP00000296509	0	0	0	0	0.955	0.166	0	0.805	0.992
CCNB1	NDC80	9606.ENSP00000256442	9606.ENSP00000261597	0	0	0	0	0.916	0.271	0.72	0.593	0.992
CCNB1	UBE2C	9606.ENSP00000256442	9606.ENSP00000348838	0	0	0	0	0.922	0.346	0.6	0.716	0.993
CCNB1	CCNB2	9606.ENSP00000256442	9606.ENSP00000288207	0	0	0	0.943	0.955	0.754	0.9	0.856	0.998
CCNB1	CDC20	9606.ENSP00000256442	9606.ENSP00000361540	0	0	0	0	0.971	0.97	0.6	0.947	0.999
CCNB1	CDK1	9606.ENSP00000256442	9606.ENSP00000378699	0	0	0	0	0.968	0.999	0.9	0.995	0.999
CCNB2	CCND1	9606.ENSP00000288207	9606.ENSP00000227507	0	0	0	0.642	0.096	0.078	0.54	0.604	0.67
CCNB2	KIF23	9606.ENSP00000288207	9606.ENSP00000260363	0	0	0	0	0.954	0.139	0	0.706	0.987
CCNB2	KIF11	9606.ENSP00000288207	9606.ENSP00000260731	0	0	0	0	0.964	0.248	0	0.733	0.992
CCNB2	NDC80	9606.ENSP00000288207	9606.ENSP00000261597	0	0	0	0	0.959	0	0	0.441	0.976
CCNB2	SGOL1	9606.ENSP00000288207	9606.ENSP00000263753	0	0	0	0	0.855	0.057	0	0.272	0.891
CCNB2	TP53	9606.ENSP00000288207	9606.ENSP00000269305	0	0	0	0	0.11	0.059	0	0.522	0.565
CCNB2	MYC	9606.ENSP00000288207	9606.ENSP00000479618	0	0	0	0	0.111	0	0	0.406	0.45
CCNB2	INCENP	9606.ENSP00000288207	9606.ENSP00000378295	0	0	0	0	0.424	0.077	0	0.181	0.527
CCNB2	CENPA	9606.ENSP00000288207	9606.ENSP00000336868	0	0	0	0	0.81	0.071	0	0.524	0.908
CCNB2	RACGAP1	9606.ENSP00000288207	9606.ENSP00000404190	0	0	0	0	0.941	0.066	0	0.405	0.964
CCNB2	TPX2	9606.ENSP00000288207	9606.ENSP00000300403	0	0	0	0	0.934	0	0	0.5	0.965
CCNB2	KIF2C	9606.ENSP00000288207	9606.ENSP00000361298	0	0	0	0	0.913	0.139	0	0.581	0.966
CCNB2	KIF4A	9606.ENSP00000288207	9606.ENSP00000363524	0	0	0	0	0.922	0.139	0	0.534	0.966
CCNB2	PBK	9606.ENSP00000288207	9606.ENSP00000428489	0	0	0	0	0.95	0.103	0	0.391	0.97
CCNB2	CDCA8	9606.ENSP00000288207	9606.ENSP00000362146	0	0	0	0	0.936	0	0	0.591	0.972
CCNB2	TTK	9606.ENSP00000288207	9606.ENSP00000358813	0	0	0	0	0.935	0.103	0	0.655	0.978
CCNB2	NUSAP1	9606.ENSP00000288207	9606.ENSP00000453403	0	0	0	0	0.956	0	0	0.563	0.98
CCNB2	KIF20A	9606.ENSP00000288207	9606.ENSP00000378356	0	0	0	0	0.952	0.139	0	0.624	0.983
CCNB2	MAD2L1	9606.ENSP00000288207	9606.ENSP00000296509	0	0	0	0	0.926	0.166	0	0.82	0.988
CCNB2	TOP2A	9606.ENSP00000288207	9606.ENSP00000411532	0	0	0	0	0.969	0.056	0	0.714	0.991
CCNB2	UBE2C	9606.ENSP00000288207	9606.ENSP00000348838	0	0	0	0	0.976	0.142	0	0.692	0.993
CCNB2	CDC20	9606.ENSP00000288207	9606.ENSP00000361540	0	0	0	0	0.988	0.672	0.6	0.894	0.999
CCNB2	CDK1	9606.ENSP00000288207	9606.ENSP00000378699	0	0	0	0	0.993	0.971	0.9	0.993	0.999
CCND1	UBE2C	9606.ENSP00000227507	9606.ENSP00000348838	0	0	0	0	0.076	0.144	0	0.334	0.427
CCND1	TOP2A	9606.ENSP00000227507	9606.ENSP00000411532	0	0	0	0	0.088	0	0	0.457	0.483
CCND1	EPCAM	9606.ENSP00000227507	9606.ENSP00000263735	0	0	0	0	0.065	0	0	0.509	0.521
CCND1	CDC20	9606.ENSP00000227507	9606.ENSP00000361540	0	0	0	0	0.107	0.057	0	0.56	0.597
CCND1	TP53	9606.ENSP00000227507	9606.ENSP00000269305	0	0	0	0	0	0.27	0	0.883	0.911
CCND1	MYC	9606.ENSP00000227507	9606.ENSP00000479618	0	0	0	0	0.069	0	0.9	0.919	0.991
CCND1	CDK1	9606.ENSP00000227507	9606.ENSP00000378699	0	0	0	0	0.096	0.804	0.72	0.861	0.992
CDC20	KIF23	9606.ENSP00000361540	9606.ENSP00000260363	0	0	0	0	0.971	0.102	0	0.51	0.986
CDC20	KIF11	9606.ENSP00000361540	9606.ENSP00000260731	0	0	0	0	0.981	0.243	0	0.717	0.995
CDC20	NDC80	9606.ENSP00000361540	9606.ENSP00000261597	0	0	0	0	0.973	0.056	0	0.731	0.992
CDC20	SGOL1	9606.ENSP00000361540	9606.ENSP00000263753	0	0	0	0	0.827	0.058	0	0.592	0.927
CDC20	TP53	9606.ENSP00000361540	9606.ENSP00000269305	0	0	0	0	0.105	0	0	0.559	0.589
CDC20	MAD2L1	9606.ENSP00000361540	9606.ENSP00000296509	0	0	0	0	0.975	0.999	0.8	0.992	0.999
CDC20	TPX2	9606.ENSP00000361540	9606.ENSP00000300403	0	0	0	0	0.92	0.368	0	0.517	0.973
CDC20	CENPA	9606.ENSP00000361540	9606.ENSP00000336868	0	0	0	0	0.781	0.127	0	0.608	0.918
CDC20	UBE2C	9606.ENSP00000361540	9606.ENSP00000348838	0	0	0	0	0.982	0.937	0.3	0.913	0.999
CDC20	TTK	9606.ENSP00000361540	9606.ENSP00000358813	0	0	0	0	0.982	0.375	0	0.76	0.997
CDC20	KIF2C	9606.ENSP00000361540	9606.ENSP00000361298	0	0	0	0	0.957	0.102	0	0.623	0.984
CDC20	MYC	9606.ENSP00000361540	9606.ENSP00000479618	0	0	0	0	0.144	0.066	0	0.669	0.712
CDC20	RACGAP1	9606.ENSP00000361540	9606.ENSP00000404190	0	0	0	0	0.881	0	0	0.391	0.924
CDC20	INCENP	9606.ENSP00000361540	9606.ENSP00000378295	0	0	0	0	0.855	0	0	0.54	0.93
CDC20	KIF4A	9606.ENSP00000361540	9606.ENSP00000363524	0	0	0	0	0.944	0.102	0	0.462	0.97
CDC20	PBK	9606.ENSP00000361540	9606.ENSP00000428489	0	0	0	0	0.962	0.071	0	0.425	0.978
CDC20	KIF20A	9606.ENSP00000361540	9606.ENSP00000378356	0	0	0	0	0.955	0.102	0	0.576	0.981
CDC20	TOP2A	9606.ENSP00000361540	9606.ENSP00000411532	0	0	0	0	0.965	0	0	0.663	0.987
CDC20	NUSAP1	9606.ENSP00000361540	9606.ENSP00000453403	0	0	0	0	0.981	0	0	0.557	0.991
CDC20	CDCA8	9606.ENSP00000361540	9606.ENSP00000362146	0	0	0	0	0.989	0	0	0.66	0.996
CDC20	CDK1	9606.ENSP00000361540	9606.ENSP00000378699	0	0	0	0	0.982	0.826	0.6	0.919	0.999
CDCA8	KIF23	9606.ENSP00000362146	9606.ENSP00000260363	0	0	0	0	0.879	0.27	0.9	0.563	0.995
CDCA8	KIF11	9606.ENSP00000362146	9606.ENSP00000260731	0	0	0	0	0.963	0	0	0.569	0.983
CDCA8	NDC80	9606.ENSP00000362146	9606.ENSP00000261597	0	0	0	0	0.958	0	0	0.567	0.981
CDCA8	SGOL1	9606.ENSP00000362146	9606.ENSP00000263753	0	0	0	0	0.857	0.27	0	0.798	0.977
CDCA8	MAD2L1	9606.ENSP00000362146	9606.ENSP00000296509	0	0	0	0	0.968	0	0	0.483	0.982
CDCA8	TPX2	9606.ENSP00000362146	9606.ENSP00000300403	0	0	0	0	0.926	0	0	0.56	0.966
CDCA8	CENPA	9606.ENSP00000362146	9606.ENSP00000336868	0	0	0	0	0.794	0.148	0.9	0.637	0.992
CDCA8	UBE2C	9606.ENSP00000362146	9606.ENSP00000348838	0	0	0	0	0.961	0	0	0.414	0.976
CDCA8	TTK	9606.ENSP00000362146	9606.ENSP00000358813	0	0	0	0	0.971	0.27	0	0.504	0.988
CDCA8	KIF2C	9606.ENSP00000362146	9606.ENSP00000361298	0	0	0	0	0.933	0.128	0.9	0.667	0.997
CDCA8	KIF4A	9606.ENSP00000362146	9606.ENSP00000363524	0	0	0	0	0.889	0	0	0.531	0.946
CDCA8	PBK	9606.ENSP00000362146	9606.ENSP00000428489	0	0	0	0	0.915	0	0	0.391	0.946
CDCA8	TOP2A	9606.ENSP00000362146	9606.ENSP00000411532	0	0	0	0	0.931	0	0	0.517	0.965
CDCA8	NUSAP1	9606.ENSP00000362146	9606.ENSP00000453403	0	0	0	0	0.965	0	0	0.537	0.983
CDCA8	CDK1	9606.ENSP00000362146	9606.ENSP00000378699	0	0	0	0	0.971	0	0	0.603	0.988
CDCA8	RACGAP1	9606.ENSP00000362146	9606.ENSP00000404190	0	0	0	0	0.811	0	0.9	0.559	0.99
CDCA8	KIF20A	9606.ENSP00000362146	9606.ENSP00000378356	0	0	0	0	0.919	0.458	0.9	0.632	0.998
CDCA8	INCENP	9606.ENSP00000362146	9606.ENSP00000378295	0	0	0	0	0.61	0.879	0.9	0.991	0.999
CDK1	KIF23	9606.ENSP00000378699	9606.ENSP00000260363	0	0	0	0	0.979	0.152	0	0.777	0.995
CDK1	KIF11	9606.ENSP00000378699	9606.ENSP00000260731	0	0	0	0	0.987	0.559	0	0.835	0.998
CDK1	NDC80	9606.ENSP00000378699	9606.ENSP00000261597	0	0	0	0	0.982	0	0	0.579	0.992
CDK1	SGOL1	9606.ENSP00000378699	9606.ENSP00000263753	0	0	0	0	0.849	0.076	0	0.656	0.948
CDK1	TP53	9606.ENSP00000378699	9606.ENSP00000269305	0	0	0	0	0.096	0.68	0	0.927	0.977
CDK1	MAD2L1	9606.ENSP00000378699	9606.ENSP00000296509	0	0	0	0	0.991	0.152	0.6	0.689	0.998
CDK1	TPX2	9606.ENSP00000378699	9606.ENSP00000300403	0	0	0	0	0.927	0	0	0.572	0.967
CDK1	CENPA	9606.ENSP00000378699	9606.ENSP00000336868	0	0	0	0	0.821	0.106	0	0.583	0.927
CDK1	UBE2C	9606.ENSP00000378699	9606.ENSP00000348838	0	0	0	0	0.978	0.101	0.6	0.626	0.996
CDK1	TTK	9606.ENSP00000378699	9606.ENSP00000358813	0	0	0	0.65	0.99	0.13	0	0.599	0.993
CDK1	KIF2C	9606.ENSP00000378699	9606.ENSP00000361298	0	0	0	0	0.902	0.152	0	0.604	0.964
CDK1	KIF4A	9606.ENSP00000378699	9606.ENSP00000363524	0	0	0	0	0.942	0.152	0	0.668	0.982
CDK1	INCENP	9606.ENSP00000378699	9606.ENSP00000378295	0	0	0	0	0.846	0.27	0	0.795	0.975
CDK1	KIF20A	9606.ENSP00000378699	9606.ENSP00000378356	0	0	0	0	0.964	0.152	0	0.583	0.986
CDK1	MYC	9606.ENSP00000378699	9606.ENSP00000479618	0	0	0	0	0.124	0.304	0	0.711	0.809
CDK1	RACGAP1	9606.ENSP00000378699	9606.ENSP00000404190	0	0	0	0	0.962	0.27	0	0.685	0.99
CDK1	NUSAP1	9606.ENSP00000378699	9606.ENSP00000453403	0	0	0	0	0.992	0	0	0.462	0.995
CDK1	TOP2A	9606.ENSP00000378699	9606.ENSP00000411532	0	0	0	0	0.988	0.225	0	0.672	0.996
CDK1	PBK	9606.ENSP00000378699	9606.ENSP00000428489	0	0	0	0	0.989	0.474	0	0.784	0.998
CENPA	KIF23	9606.ENSP00000336868	9606.ENSP00000260363	0	0	0	0	0.734	0.324	0	0.466	0.895
CENPA	KIF11	9606.ENSP00000336868	9606.ENSP00000260731	0	0	0	0	0.808	0.112	0	0.539	0.914
CENPA	NDC80	9606.ENSP00000336868	9606.ENSP00000261597	0	0	0	0	0.788	0.125	0	0.761	0.952
CENPA	SGOL1	9606.ENSP00000336868	9606.ENSP00000263753	0	0	0	0	0	0.057	0	0.651	0.657
CENPA	TP53	9606.ENSP00000336868	9606.ENSP00000269305	0	0	0	0	0.066	0.382	0	0.368	0.603
CENPA	MAD2L1	9606.ENSP00000336868	9606.ENSP00000296509	0	0	0	0	0.796	0.161	0	0.484	0.904
CENPA	TPX2	9606.ENSP00000336868	9606.ENSP00000300403	0	0	0	0	0.824	0	0	0.471	0.903
CENPA	NUSAP1	9606.ENSP00000336868	9606.ENSP00000453403	0	0	0	0	0.818	0	0	0.325	0.872
CENPA	PBK	9606.ENSP00000336868	9606.ENSP00000428489	0	0	0	0	0.824	0.065	0	0.292	0.873
CENPA	KIF4A	9606.ENSP00000336868	9606.ENSP00000363524	0	0	0	0	0.78	0.112	0	0.462	0.885
CENPA	RACGAP1	9606.ENSP00000336868	9606.ENSP00000404190	0	0	0	0	0.77	0	0	0.565	0.895
CENPA	TTK	9606.ENSP00000336868	9606.ENSP00000358813	0	0	0	0	0.826	0	0	0.472	0.904
CENPA	KIF20A	9606.ENSP00000336868	9606.ENSP00000378356	0	0	0	0	0.833	0.112	0	0.501	0.919
CENPA	TOP2A	9606.ENSP00000336868	9606.ENSP00000411532	0	0	0	0	0.811	0.125	0	0.569	0.922
CENPA	UBE2C	9606.ENSP00000336868	9606.ENSP00000348838	0	0	0	0	0.892	0.062	0	0.455	0.939
CENPA	KIF2C	9606.ENSP00000336868	9606.ENSP00000361298	0	0	0	0	0.818	0.112	0	0.664	0.941
CENPA	INCENP	9606.ENSP00000336868	9606.ENSP00000378295	0	0	0	0	0.17	0.148	0.9	0.689	0.975
CLDN7	EPCAM	9606.ENSP00000353475	9606.ENSP00000263735	0	0	0	0	0.545	0.213	0	0.989	0.996
EPCAM	MYC	9606.ENSP00000263735	9606.ENSP00000479618	0	0	0	0	0	0	0	0.595	0.595
EPCAM	TP53	9606.ENSP00000263735	9606.ENSP00000269305	0	0	0	0	0	0	0	0.62	0.62
IFI16	TP53	9606.ENSP00000357113	9606.ENSP00000269305	0	0	0	0	0	0.695	0	0.954	0.985
IFI16	TBK1	9606.ENSP00000357113	9606.ENSP00000329967	0	0	0	0	0	0	0.9	0.783	0.977
IFI16	TMEM173	9606.ENSP00000357113	9606.ENSP00000331288	0	0	0	0	0.112	0.846	0.9	0.654	0.994
IFI16	IRF3	9606.ENSP00000357113	9606.ENSP00000471896	0	0	0	0	0	0	0.9	0.709	0.969
IFI16	MB21D1	9606.ENSP00000357113	9606.ENSP00000359339	0	0	0	0	0	0.27	0	0.982	0.986
INCENP	KIF23	9606.ENSP00000378295	9606.ENSP00000260363	0	0	0	0	0.846	0.318	0.9	0.791	0.997
INCENP	KIF11	9606.ENSP00000378295	9606.ENSP00000260731	0	0	0	0	0.861	0.061	0	0.673	0.953
INCENP	NDC80	9606.ENSP00000378295	9606.ENSP00000261597	0	0	0	0	0.694	0	0	0.811	0.94
INCENP	SGOL1	9606.ENSP00000378295	9606.ENSP00000263753	0	0	0	0	0.262	0.27	0	0.731	0.842
INCENP	MAD2L1	9606.ENSP00000378295	9606.ENSP00000296509	0	0	0	0	0.702	0	0	0.328	0.791
INCENP	TPX2	9606.ENSP00000378295	9606.ENSP00000300403	0	0	0	0	0.689	0	0	0.699	0.902
INCENP	UBE2C	9606.ENSP00000378295	9606.ENSP00000348838	0	0	0	0	0.379	0	0	0.131	0.438
INCENP	TTK	9606.ENSP00000378295	9606.ENSP00000358813	0	0	0	0	0.689	0	0	0.427	0.814
INCENP	KIF2C	9606.ENSP00000378295	9606.ENSP00000361298	0	0	0	0	0.355	0.061	0.9	0.692	0.978
INCENP	KIF4A	9606.ENSP00000378295	9606.ENSP00000363524	0	0	0	0	0.841	0.061	0	0.684	0.949
INCENP	PBK	9606.ENSP00000378295	9606.ENSP00000428489	0	0	0	0	0.691	0	0	0.111	0.713
INCENP	TOP2A	9606.ENSP00000378295	9606.ENSP00000411532	0	0	0	0	0.699	0	0	0.264	0.769
INCENP	NUSAP1	9606.ENSP00000378295	9606.ENSP00000453403	0	0	0	0	0.926	0	0	0.277	0.944
INCENP	RACGAP1	9606.ENSP00000378295	9606.ENSP00000404190	0	0	0	0	0.706	0	0.9	0.649	0.988
INCENP	KIF20A	9606.ENSP00000378295	9606.ENSP00000378356	0	0	0	0	0.615	0.318	0.9	0.843	0.995
IRF3	TP53	9606.ENSP00000471896	9606.ENSP00000269305	0	0	0	0	0	0	0	0.576	0.577
IRF3	TBK1	9606.ENSP00000471896	9606.ENSP00000329967	0	0	0	0	0.053	0.918	0.8	0.989	0.999
IRF3	TMEM173	9606.ENSP00000471896	9606.ENSP00000331288	0	0	0	0	0	0.675	0.6	0.918	0.988
IRF3	MB21D1	9606.ENSP00000471896	9606.ENSP00000359339	0	0	0	0	0.045	0	0	0.856	0.856
IRF3	MYC	9606.ENSP00000471896	9606.ENSP00000479618	0	0	0	0	0	0	0	0.456	0.456
KIF11	KIF23	9606.ENSP00000260731	9606.ENSP00000260363	0	0	0	0.581	0.98	0.32	0.5	0.855	0.995
KIF11	TP53	9606.ENSP00000260731	9606.ENSP00000269305	0	0	0	0	0.089	0	0	0.391	0.421
KIF11	SGOL1	9606.ENSP00000260731	9606.ENSP00000263753	0	0	0	0	0.827	0.061	0	0.471	0.907
KIF11	UBE2C	9606.ENSP00000260731	9606.ENSP00000348838	0	0	0	0	0.936	0.077	0	0.43	0.963
KIF11	PBK	9606.ENSP00000260731	9606.ENSP00000428489	0	0	0	0	0.942	0.104	0	0.437	0.968
KIF11	KIF2C	9606.ENSP00000260731	9606.ENSP00000361298	0	0	0	0.638	0.921	0	0.5	0.838	0.971
KIF11	KIF4A	9606.ENSP00000260731	9606.ENSP00000363524	0	0	0	0.649	0.959	0	0.5	0.826	0.984
KIF11	TOP2A	9606.ENSP00000260731	9606.ENSP00000411532	0	0	0	0	0.968	0	0	0.624	0.987
KIF11	KIF20A	9606.ENSP00000260731	9606.ENSP00000378356	0	0	0	0.58	0.966	0.139	0.5	0.749	0.989
KIF11	RACGAP1	9606.ENSP00000260731	9606.ENSP00000404190	0	0	0	0	0.96	0.212	0.5	0.532	0.991
KIF11	NUSAP1	9606.ENSP00000260731	9606.ENSP00000453403	0	0	0	0	0.986	0	0	0.578	0.993
KIF11	MAD2L1	9606.ENSP00000260731	9606.ENSP00000296509	0	0	0	0	0.971	0.393	0	0.79	0.995
KIF11	NDC80	9606.ENSP00000260731	9606.ENSP00000261597	0	0	0	0	0.975	0.181	0	0.795	0.995
KIF11	TTK	9606.ENSP00000260731	9606.ENSP00000358813	0	0	0	0	0.98	0.348	0	0.666	0.995
KIF11	TPX2	9606.ENSP00000260731	9606.ENSP00000300403	0	0	0	0	0.958	0	0	0.934	0.997
KIF20A	KIF23	9606.ENSP00000378356	9606.ENSP00000260363	0	0	0	0.663	0.881	0.27	0.3	0.853	0.952
KIF20A	NDC80	9606.ENSP00000378356	9606.ENSP00000261597	0	0	0	0	0.931	0.181	0	0.298	0.957
KIF20A	SGOL1	9606.ENSP00000378356	9606.ENSP00000263753	0	0	0	0	0.862	0.061	0	0.324	0.905
KIF20A	MAD2L1	9606.ENSP00000378356	9606.ENSP00000296509	0	0	0	0	0.822	0.541	0	0.417	0.948
KIF20A	TPX2	9606.ENSP00000378356	9606.ENSP00000300403	0	0	0	0	0.958	0.27	0	0.56	0.985
KIF20A	UBE2C	9606.ENSP00000378356	9606.ENSP00000348838	0	0	0	0	0.937	0.077	0	0.498	0.968
KIF20A	TTK	9606.ENSP00000378356	9606.ENSP00000358813	0	0	0	0	0.92	0.15	0	0.529	0.965
KIF20A	KIF2C	9606.ENSP00000378356	9606.ENSP00000361298	0	0	0	0.578	0.915	0	0.5	0.661	0.968
KIF20A	KIF4A	9606.ENSP00000378356	9606.ENSP00000363524	0	0	0	0.579	0.931	0.066	0.5	0.848	0.977
KIF20A	PBK	9606.ENSP00000378356	9606.ENSP00000428489	0	0	0	0	0.935	0.104	0	0.455	0.966
KIF20A	NUSAP1	9606.ENSP00000378356	9606.ENSP00000453403	0	0	0	0	0.938	0.27	0	0.527	0.977
KIF20A	TOP2A	9606.ENSP00000378356	9606.ENSP00000411532	0	0	0	0	0.972	0.27	0	0.541	0.99
KIF20A	RACGAP1	9606.ENSP00000378356	9606.ENSP00000404190	0	0	0	0	0.88	0.798	0.5	0.808	0.997
KIF23	SGOL1	9606.ENSP00000260363	9606.ENSP00000263753	0	0	0	0	0.524	0.061	0	0.266	0.644
KIF23	UBE2C	9606.ENSP00000260363	9606.ENSP00000348838	0	0	0	0	0.817	0.077	0	0.429	0.895
KIF23	KIF2C	9606.ENSP00000260363	9606.ENSP00000361298	0	0	0	0.574	0.795	0	0.5	0.69	0.924
KIF23	PBK	9606.ENSP00000260363	9606.ENSP00000428489	0	0	0	0	0.901	0.104	0	0.277	0.93
KIF23	TPX2	9606.ENSP00000260363	9606.ENSP00000300403	0	0	0	0	0.867	0	0	0.526	0.934
KIF23	MAD2L1	9606.ENSP00000260363	9606.ENSP00000296509	0	0	0	0	0.894	0.24	0	0.418	0.949
KIF23	TTK	9606.ENSP00000260363	9606.ENSP00000358813	0	0	0	0	0.895	0.15	0	0.486	0.95
KIF23	NDC80	9606.ENSP00000260363	9606.ENSP00000261597	0	0	0	0	0.96	0.181	0	0.223	0.972
KIF23	NUSAP1	9606.ENSP00000260363	9606.ENSP00000453403	0	0	0	0	0.959	0	0	0.441	0.976
KIF23	TOP2A	9606.ENSP00000260363	9606.ENSP00000411532	0	0	0	0	0.951	0.27	0	0.501	0.98
KIF23	KIF4A	9606.ENSP00000260363	9606.ENSP00000363524	0	0	0	0.583	0.945	0.066	0.5	0.912	0.982
KIF23	RACGAP1	9606.ENSP00000260363	9606.ENSP00000404190	0	0	0	0	0.947	0.993	0.9	0.995	0.999
KIF2C	NDC80	9606.ENSP00000361298	9606.ENSP00000261597	0	0	0	0	0.917	0.181	0	0.7	0.977
KIF2C	SGOL1	9606.ENSP00000361298	9606.ENSP00000263753	0	0	0	0	0.855	0.261	0	0.603	0.954
KIF2C	MAD2L1	9606.ENSP00000361298	9606.ENSP00000296509	0	0	0	0	0.794	0.24	0	0.557	0.924
KIF2C	TPX2	9606.ENSP00000361298	9606.ENSP00000300403	0	0	0	0	0.941	0	0	0.688	0.981
KIF2C	UBE2C	9606.ENSP00000361298	9606.ENSP00000348838	0	0	0	0	0.919	0.077	0	0.504	0.96
KIF2C	TTK	9606.ENSP00000361298	9606.ENSP00000358813	0	0	0	0	0.911	0.15	0	0.532	0.961
KIF2C	PBK	9606.ENSP00000361298	9606.ENSP00000428489	0	0	0	0	0.913	0.104	0	0.359	0.945
KIF2C	NUSAP1	9606.ENSP00000361298	9606.ENSP00000453403	0	0	0	0	0.907	0	0	0.466	0.948
KIF2C	RACGAP1	9606.ENSP00000361298	9606.ENSP00000404190	0	0	0	0	0.794	0.212	0.5	0.485	0.952
KIF2C	KIF4A	9606.ENSP00000361298	9606.ENSP00000363524	0	0	0	0.666	0.891	0.056	0.5	0.789	0.958
KIF2C	TOP2A	9606.ENSP00000361298	9606.ENSP00000411532	0	0	0	0	0.941	0	0	0.478	0.968
KIF4A	NDC80	9606.ENSP00000363524	9606.ENSP00000261597	0	0	0	0	0.888	0.181	0	0.388	0.939
KIF4A	SGOL1	9606.ENSP00000363524	9606.ENSP00000263753	0	0	0	0	0.638	0.061	0	0.345	0.758
KIF4A	MAD2L1	9606.ENSP00000363524	9606.ENSP00000296509	0	0	0	0	0.799	0.24	0	0.42	0.904
KIF4A	TPX2	9606.ENSP00000363524	9606.ENSP00000300403	0	0	0	0	0.962	0	0	0.566	0.983
KIF4A	UBE2C	9606.ENSP00000363524	9606.ENSP00000348838	0	0	0	0	0.903	0.077	0	0.453	0.947
KIF4A	TTK	9606.ENSP00000363524	9606.ENSP00000358813	0	0	0	0	0.864	0.15	0	0.392	0.923
KIF4A	NUSAP1	9606.ENSP00000363524	9606.ENSP00000453403	0	0	0	0	0.859	0	0	0.517	0.929
KIF4A	PBK	9606.ENSP00000363524	9606.ENSP00000428489	0	0	0	0	0.896	0.104	0	0.378	0.937
KIF4A	RACGAP1	9606.ENSP00000363524	9606.ENSP00000404190	0	0	0	0	0.906	0.212	0.5	0.658	0.985
KIF4A	TOP2A	9606.ENSP00000363524	9606.ENSP00000411532	0	0	0	0	0.971	0	0	0.721	0.991
MAD2L1	NDC80	9606.ENSP00000296509	9606.ENSP00000261597	0	0	0	0	0.965	0.389	0	0.719	0.993
MAD2L1	SGOL1	9606.ENSP00000296509	9606.ENSP00000263753	0	0	0	0	0.463	0.056	0	0.398	0.668
MAD2L1	TPX2	9606.ENSP00000296509	9606.ENSP00000300403	0	0	0	0	0.837	0	0	0.518	0.918
MAD2L1	RACGAP1	9606.ENSP00000296509	9606.ENSP00000404190	0	0	0	0	0.905	0	0	0.369	0.937
MAD2L1	TOP2A	9606.ENSP00000296509	9606.ENSP00000411532	0	0	0	0	0.891	0	0	0.624	0.957
MAD2L1	NUSAP1	9606.ENSP00000296509	9606.ENSP00000453403	0	0	0	0	0.962	0	0	0.452	0.978
MAD2L1	PBK	9606.ENSP00000296509	9606.ENSP00000428489	0	0	0	0	0.979	0.073	0	0.335	0.986
MAD2L1	UBE2C	9606.ENSP00000296509	9606.ENSP00000348838	0	0	0	0	0.919	0.347	0.6	0.472	0.987
MAD2L1	TTK	9606.ENSP00000296509	9606.ENSP00000358813	0	0	0	0	0.96	0.929	0	0.887	0.999
MB21D1	TBK1	9606.ENSP00000359339	9606.ENSP00000329967	0	0	0	0	0	0	0	0.906	0.907
MB21D1	TMEM173	9606.ENSP00000359339	9606.ENSP00000331288	0	0	0	0	0.062	0.27	0.8	0.965	0.994
MYC	TP53	9606.ENSP00000479618	9606.ENSP00000269305	0	0	0	0	0.091	0.274	0	0.893	0.923
MYC	TBK1	9606.ENSP00000479618	9606.ENSP00000329967	0	0	0	0	0.051	0.056	0	0.394	0.409
MYC	UBE2C	9606.ENSP00000479618	9606.ENSP00000348838	0	0	0	0	0.123	0.062	0	0.386	0.451
MYC	TOP2A	9606.ENSP00000479618	9606.ENSP00000411532	0	0	0	0	0.145	0.129	0	0.51	0.604
MYC	PBK	9606.ENSP00000479618	9606.ENSP00000428489	0	0	0	0	0.107	0.129	0	0.324	0.429
NDC80	RACGAP1	9606.ENSP00000261597	9606.ENSP00000404190	0	0	0	0	0.83	0	0	0.286	0.873
NDC80	UBE2C	9606.ENSP00000261597	9606.ENSP00000348838	0	0	0	0	0.885	0.063	0	0.38	0.927
NDC80	SGOL1	9606.ENSP00000261597	9606.ENSP00000263753	0	0	0	0	0.853	0	0	0.56	0.933
NDC80	TPX2	9606.ENSP00000261597	9606.ENSP00000300403	0	0	0	0	0.926	0	0	0.459	0.958
NDC80	PBK	9606.ENSP00000261597	9606.ENSP00000428489	0	0	0	0	0.963	0	0	0.124	0.967
NDC80	TOP2A	9606.ENSP00000261597	9606.ENSP00000411532	0	0	0	0	0.964	0.177	0	0.232	0.975
NDC80	NUSAP1	9606.ENSP00000261597	9606.ENSP00000453403	0	0	0	0	0.977	0	0	0.261	0.982
NDC80	TTK	9606.ENSP00000261597	9606.ENSP00000358813	0	0	0	0	0.983	0.771	0	0.67	0.998
NUSAP1	SGOL1	9606.ENSP00000453403	9606.ENSP00000263753	0	0	0	0	0.83	0	0	0.324	0.88
NUSAP1	TPX2	9606.ENSP00000453403	9606.ENSP00000300403	0	0	0	0	0.913	0	0	0.661	0.969
NUSAP1	UBE2C	9606.ENSP00000453403	9606.ENSP00000348838	0	0	0	0	0.935	0	0	0.629	0.975
NUSAP1	TTK	9606.ENSP00000453403	9606.ENSP00000358813	0	0	0	0	0.935	0	0	0.466	0.963
NUSAP1	RACGAP1	9606.ENSP00000453403	9606.ENSP00000404190	0	0	0	0	0.842	0	0	0.495	0.917
NUSAP1	TOP2A	9606.ENSP00000453403	9606.ENSP00000411532	0	0	0	0	0.966	0	0	0.649	0.987
NUSAP1	PBK	9606.ENSP00000453403	9606.ENSP00000428489	0	0	0	0	0.941	0	0	0.52	0.97
PBK	SGOL1	9606.ENSP00000428489	9606.ENSP00000263753	0	0	0	0	0.828	0.077	0	0.26	0.872
PBK	TP53	9606.ENSP00000428489	9606.ENSP00000269305	0	0	0	0	0.096	0.494	0	0.929	0.964
PBK	TPX2	9606.ENSP00000428489	9606.ENSP00000300403	0	0	0	0	0.926	0.057	0	0.379	0.953
PBK	UBE2C	9606.ENSP00000428489	9606.ENSP00000348838	0	0	0	0	0.934	0.067	0	0.341	0.955
PBK	TTK	9606.ENSP00000428489	9606.ENSP00000358813	0	0	0	0	0.947	0	0	0.537	0.974
PBK	RACGAP1	9606.ENSP00000428489	9606.ENSP00000404190	0	0	0	0	0.899	0.059	0	0.284	0.926
PBK	TOP2A	9606.ENSP00000428489	9606.ENSP00000411532	0	0	0	0	0.982	0	0	0.556	0.992
RACGAP1	SGOL1	9606.ENSP00000404190	9606.ENSP00000263753	0	0	0	0	0.442	0	0	0.212	0.541
RACGAP1	TPX2	9606.ENSP00000404190	9606.ENSP00000300403	0	0	0	0	0.866	0	0	0.457	0.924
RACGAP1	UBE2C	9606.ENSP00000404190	9606.ENSP00000348838	0	0	0	0	0.808	0	0	0.325	0.865
RACGAP1	TTK	9606.ENSP00000404190	9606.ENSP00000358813	0	0	0	0	0.815	0	0	0.36	0.876
RACGAP1	TOP2A	9606.ENSP00000404190	9606.ENSP00000411532	0	0	0	0	0.894	0	0	0.464	0.94
SGOL1	UBE2C	9606.ENSP00000263753	9606.ENSP00000348838	0	0	0	0	0.666	0.076	0	0.229	0.741
SGOL1	TPX2	9606.ENSP00000263753	9606.ENSP00000300403	0	0	0	0	0.828	0	0	0.321	0.878
SGOL1	TOP2A	9606.ENSP00000263753	9606.ENSP00000411532	0	0	0	0	0.846	0	0	0.321	0.89
SGOL1	TTK	9606.ENSP00000263753	9606.ENSP00000358813	0	0	0	0	0.817	0	0	0.467	0.898
TBK1	TMEM173	9606.ENSP00000329967	9606.ENSP00000331288	0	0	0	0	0	0.98	0.8	0.983	0.999
TOP2A	TP53	9606.ENSP00000411532	9606.ENSP00000269305	0	0	0	0	0.107	0.382	0	0.668	0.801
TOP2A	TPX2	9606.ENSP00000411532	9606.ENSP00000300403	0	0	0	0	0.993	0	0	0.604	0.997
TOP2A	UBE2C	9606.ENSP00000411532	9606.ENSP00000348838	0	0	0	0	0.982	0.06	0	0.624	0.993
TOP2A	TTK	9606.ENSP00000411532	9606.ENSP00000358813	0	0	0	0	0.949	0	0	0.552	0.976
TP53	UBE2C	9606.ENSP00000269305	9606.ENSP00000348838	0	0	0	0	0.102	0.107	0	0.379	0.458
TP53	TTK	9606.ENSP00000269305	9606.ENSP00000358813	0	0	0	0	0.076	0.27	0	0.683	0.767
TP53	TPX2	9606.ENSP00000269305	9606.ENSP00000300403	0	0	0	0	0.1	0	0.9	0.364	0.937
TPX2	TTK	9606.ENSP00000300403	9606.ENSP00000358813	0	0	0	0	0.908	0	0	0.469	0.949
TPX2	UBE2C	9606.ENSP00000300403	9606.ENSP00000348838	0	0	0	0	0.95	0	0	0.607	0.979
TTK	UBE2C	9606.ENSP00000358813	9606.ENSP00000348838	0	0	0	0	0.873	0	0	0.408	0.922
