# Supplementary material for: A New Prognostic Risk Score: Based on the Analysis of Autophagy-Related Genes and Renal Cell Carcinoma
Source: Front Genet. 2022 Feb 14;12:820154. doi: 10.3389/fgene.2021.820154 (PMC8884161; doi:10.3389/fgene.2021.820154)
Supplement: Supplementary file 4 [file Table4.xlsx]

## Sheet: Merge
Autophagy-related genes
ABL1
ACBD5
ACIN1
ACTRT1
ADAMTS7
AKR1E2
ALKBH5
ALPK1
AMBRA1
ANXA5
ANXA7
ARSB
ASB2
ATG10
ATG12
ATG13
ATG14
ATG16L1
ATG16L2
ATG2A
ATG2B
ATG3
ATG4A
ATG4B
ATG4C
ATG4D
ATG5
ATG7
ATG9A
ATG9B
ATP13A2
ATP1B1
ATPAF1-AS1
ATPIF1
BECN1
BECN1P1
BLOC1S1
BMP2KL
BNIP1
BNIP3
BOC
C11orf2
C11orf41
C12orf44
C12orf5
C14orf133
C1orf210
C5
C6orf106
C7orf59
C7orf68
C8orf59
C9orf72
CA7
CALCB
CALCOCO2
CAPS
CCDC36
CD163L1
CD93
CDC37
CDKN2A
CHAF1B
CHMP2A
CHMP2B
CHMP3
CHMP4A
CHMP4B
CHMP4C
CHMP6
CHST3
CISD2
CLDN7
CLEC16A
CLN3
CLVS1
COX8A
CPA3
CRNKL1
CSPG5
CTSA
CTSB
CTSD
CXCR7
DAP
DKKL1
DNAAF2
DPF3
DRAM1
DRAM2
DYNLL1
DYNLL2
DZANK1
EI24
EIF2S1
EPG5
EPM2A
FABP1
FAM125A
FAM131B
FAM134B
FAM13B
FAM176A
FAM176B
FAM48A
FANCC
FANCF
FANCL
FBXO7
FCGR3B
FGF14
FGF7
FGFBP1
FIS1
FNBP1L
FOXO1
FUNDC1
FUNDC2
FXR2
GABARAP
GABARAPL1
GABARAPL2
GABARAPL3
GABRA5
GDF5
GMIP
HAP1
HAPLN1
HBXIP
HCAR1
HDAC6
HGS
HIST1H3A
HIST1H3B
HIST1H3C
HIST1H3D
HIST1H3E
HIST1H3F
HIST1H3G
HIST1H3H
HIST1H3I
HIST1H3J
HK2
HMGB1
HPR
HSF2BP
HSP90AA1
HSPA8
IFI16
IPPK
IRGM
IST1
ITGB4
ITPKC
KCNK3
KCNQ1
KIAA0226
KIAA1324
KRCC1
KRT15
KRT73
LAMP1
LAMP2
LAMTOR1
LAMTOR2
LAMTOR3
LARP1B
LENG9
LGALS8
LIX1
LIX1L
LMCD1
LRRK2
LRSAM1
LSM4
MAP1A
MAP1LC3A
MAP1LC3B
MAP1LC3B2
MAP1LC3C
MAP1S
MAP2K1
MAP3K12
MARK2
MBD5
MDH1
MEX3C
MFN1
MFN2
MLST8
MRPS10
MRPS2
MSTN
MTERFD1
MTMR14
MTMR3
MTOR
MTSS1
MYH11
MYLK
MYOM1
NBR1
NDUFB9
NEFM
NHLRC1
NME2
NPC1
NR2C2
NRBF2
NTHL1
NUP93
OBSCN
OPTN
P2RX5
PACS2
PARK2
PARK7
PDK1
PDK4
PEX13
PEX3
PFKP
PGK2
PHF23
PHYHIP
PI4K2A
PIK3C3
PIK3CA
PIK3CB
PIK3R4
PINK1
PLEKHM1
PLOD2
PNPO
PPARGC1A
PPY
PRKAA1
PRKAA2
PRKAB1
PRKAB2
PRKAG1
PRKAG2
PRKAG3
PRKD2
PRKG1
PSEN1
PTPN22
RAB12
RAB1A
RAB1B
RAB23
RAB24
RAB33B
RAB39
RAB7A
RB1CC1
RBM18
REEP2
REP15
RFWD3
RGS19
RHEB
RIMS3
RNF185
RNF41
RPS27A
RPTOR
RRAGA
RRAGB
RRAGC
RRAGD
S100A8
S100A9
SCN1A
SERPINB10
SESN2
SFRP4
SH3GLB1
SIRT2
SLC1A3
SLC1A4
SLC22A3
SLC25A19
SLC35B3
SLC35C1
SLC37A4
SLC6A1
SLCO1A2
SMURF1
SNAP29
SNAPIN
SNF8
SNRPB
SNRPB2
SNRPD1
SNRPF
SNTG1
SNX14
SPATA18
SQSTM1
SRPX
STAM
STAM2
STAT2
STBD1
STK11
STK32A
STOM
STX12
STX17
SUPT3H
TBC1D17
TBC1D25
TBC1D5
TCIRG1
TEAD4
TECPR1
TECPR2
TFEB
TM9SF1
TMBIM6
TMEM203
TMEM208
TMEM39A
TMEM39B
TMEM59
TMEM74
TMEM93
TNIK
TOLLIP
TOMM20
TOMM22
TOMM40
TOMM5
TOMM6
TOMM7
TOMM70A
TP53INP1
TP53INP2
TRAPPC8
TREM1
TRIM17
TRIM5
TSG101
TXLNA
UBA52
UBB
UBC
UBQLN1
UBQLN2
UBQLN4
ULK1
ULK2
ULK3
USP10
USP13
USP30
UVRAG
VAMP7
VAMP8
VDAC1
VMP1
VPS11
VPS16
VPS18
VPS25
VPS28
VPS33A
VPS33B
VPS36
VPS37A
VPS37B
VPS37C
VPS37D
VPS39
VPS41
VPS4A
VPS4B
VTA1
VTI1A
VTI1B
WDFY3
WDR45
WDR45L
WIPI1
WIPI2
XBP1
YIPF1
ZCCHC17
ZFYVE1
ZKSCAN3
ZNF189
ZNF593
ZNF681
APOL1
ARNT
ARSA
ATF4
ATF6
ATIC
BAG1
BAG3
BAK1
BAX
BCL2
BCL2L1
BID
BIRC5
BIRC6
BNIP3L
C17orf88
CAMKK2
CANX
CAPN1
CAPN10
CAPN2
CAPNS1
CASP1
CASP3
CASP4
CASP8
CCL2
CCR2
CD46
CDKN1A
CDKN1B
CFLAR
CTSL1
CX3CL1
CXCR4
DAPK1
DAPK2
DDIT3
DIRAS3
DLC1
DNAJB1
DNAJB9
EDEM1
EEF2
EEF2K
EGFR
EIF2AK2
EIF2AK3
EIF4EBP1
EIF4G1
ERBB2
ERN1
ERO1L
FADD
FAS
FKBP1A
FKBP1B
FOS
FOXO3
GAA
GAPDH
GNAI3
GNB2L1
GOPC
GRID1
GRID2
HDAC1
HIF1A
HSP90AB1
HSPA5
HSPB8
IFNG
IKBKB
IKBKE
IL24
ITGA3
ITGA6
ITGB1
ITPR1
KIAA0652
KIAA0831
KIF5B
KLHL24
MAP2K7
MAPK1
MAPK3
MAPK8
MAPK8IP1
MAPK9
MBTPS2
MYC
NAF1
NAMPT
NCKAP1
NFE2L2
NFKB1
NKX2-3
NLRC4
NRG1
NRG2
NRG3
P4HB
PARP1
PEA15
PELP1
PEX14
PPP1R15A
PRKAR1A
PRKCD
PRKCQ
PTEN
PTK6
RAB11A
RAB5A
RAC1
RAF1
RB1
RELA
RPS6KB1
SAR1A
SERPINA1
SIRT1
SPHK1
SPNS1
ST13
TBK1
TMEM49
TNFSF10
TP53
TP63
TP73
TSC1
TSC2
TUSC1
VAMP3
VEGFA
